# Supplementary material for: Assessment of Diagnostic Specificity of Anti-SARS-CoV-2 Antibody Tests and Their Application for Monitoring of Seroconversion and Stability of Antiviral Antibody Response in Healthcare Workers in Moscow
Source: Microorganisms. 2022 Feb 12;10(2):429. doi: 10.3390/microorganisms10020429 (PMC8874386; doi:10.3390/microorganisms10020429)
Supplement: Supplementary file 1 [file microorganisms-10-00429-s001.zip]

Archive with 1 entries (1 files):
- microorganisms-1516702-supplementary.pdf
